# Supplementary material for: Beyond Racial Categorization in Sports Cardiology: A Systematic Review of Cardiac Adaptations in Athletes
Source: J Clin Med. 2025 Oct 9;14(19):7107. doi: 10.3390/jcm14197107 (PMC12524784; doi:10.3390/jcm14197107)
Supplement: Supplementary file 1 [file jcm-14-07107-s001.zip]

Archive with 1 entries (1 files):
- jcm-3876445-supplementary.pdf
